# Supplementary material for: Effective Infection with Dengue Virus in Experimental Neonate and Adult Mice through the Intranasal Route
Source: Viruses. 2022 Jun 26;14(7):1394. doi: 10.3390/v14071394 (PMC9322762; doi:10.3390/v14071394)
Supplement: Supplementary file 1 [file viruses-14-01394-s001.zip]

Archive with 1 entries (1 files):
- viruses-1733311-supplementary.pdf
